# Supplementary material for: Sex-Dependent Role of Adipose Tissue HDAC9 in Diet-Induced Obesity and Metabolic Dysfunction
Source: Cells. 2022 Aug 30;11(17):2698. doi: 10.3390/cells11172698 (PMC9454798; doi:10.3390/cells11172698)
Supplement: Supplementary file 1 [file cells-11-02698-s001.zip]

Archive with 1 entries (1 files):
- cells-1794736-supplementary.pdf
